# Supplementary material for: Active Acoustic Metamaterial Based on Helmholtz Resonators to Absorb Broadband Low-Frequency Noise
Source: Materials (Basel). 2024 Feb 19;17(4):962. doi: 10.3390/ma17040962 (PMC10890402; doi:10.3390/ma17040962)
Supplement: Supplementary file 1 [file materials-17-00962-s001.zip]

Archive with 1 entries (1 files):
- materials-2764196-supplementary.pdf
